# Supplementary material for: Temperature, energy metabolism, and adaptive divergence in two oyster subspecies
Source: Ecol Evol. 2017 Jun 30;7(16):6151–62. doi: 10.1002/ece3.3085 (PMC5574764; doi:10.1002/ece3.3085)
Supplement: Supplementary file 6 [file ECE3-7-6151-s006.xlsx]

## Sheet: Sheet1
Abbreviation	Gene name	Primer sequence (5'-3')	Size	Ea	Eb
HIF1N	Hypoxia-inducible factor 1-alpha inhibitor	F: TGGGTAACGGAGCAGCAGA	203	1.03	0.94
		R: CATGGGTGGTAGGTTGGATAAG
G3PD	Glyceraldehyde-3- phosphate dehydrogenase	F: TCCAAGGATGGTGCTGAATACA	299	0.97	0.94
		R: ATGCGTTGCTGACGATGTTCT
VATPA	V-type proton ATPase catalytic subunit A	F: AAATTACCCAAGATTCAAGATGC	128	0.97	1.03
		R: TGACCGACCCTCACCAACT
ATPα	ATP synthase subunit alpha	F: TCTCTTCTGCTCCGTCGTCC	109	0.99	0.97
		R: CACCGTGGTCATCGTTCATC
HXK2	Hexokinase type 2	F: GCACGAGGAGATGAAGAGCG	160	0.87	0.93
		R: TTTAACCAGCAATACCCGAAAA
SIRT5	NAD-dependent protein deaclase sirtuin-5	F: AGAGTAAATCGGGACAGCCC	233	0.98	0.96
		R: GTTCCTACCACCAAGCAAAGAT
ACSF3	Acyl-CoA synthetase family member 3	F: GTGAAGGGTGAATATGAGGTGAT	169	1.06	0.99
		R: ACCAGCCAGTAGAAGTGAAAGAT
SOD	Superoxide dismutase	F: TGACAGAAGCGTCCGTTGG	255	0.92	1.05
		R: CCGCCTTGAATCTTTCGTTG
IDHα	isocitrate dehydrogenase [NAD] subunit alpha	F: TGATTGGGAAGATGTGGATGTC	130	1.09	0.97
		R: TCCTATTGGTGTTGCTAAGGGA
PFK	6-phosphofructokinase	F: TGTACAGAAGGCGATGAGTGA	203	0.96	1.05
		R: CATTGGAACCGCAAGCAG
EF1α	elongation factor 1 alpha	F: AGTCACCAAGGCTGCACAGAAAG	199	0.99	1.02
		R: TCCGACGTATTTCTTTGCGATGT
