# Supplementary material for: Temperature, energy metabolism, and adaptive divergence in two oyster subspecies
Source: Ecol Evol. 2017 Jun 30;7(16):6151–62. doi: 10.1002/ece3.3085 (PMC5574764; doi:10.1002/ece3.3085)
Supplement: Supplementary file 7 [file ECE3-7-6151-s007.xlsx]

## Sheet: Sheet1
Abbreviation	Annotation	Position	Genotype frequency			SNP
			0/0	0/1	1/1
AAPK2	5'-AMP-activated protein kinase catalytic subunit alpha-2	142	3	9	12	C/T
			17	1	0
		283	4	7	13	T/C
			7	7	4
		322	4	6	14	A/G
			6	8	4
		331	4	6	14	T/C
			3	8	7
		520	14	9	1	A/G
			0	8	10
		580	2	13	9	A/G
			6	7	5
		720	3	9	12	T/C
			18	0	0
		724	10	8	6	G/A
			16	2	0
		793	3	9	12	G/T
			18	0	0
		806	3	18	3	A/G
			18	0	0
		808	12	12	0	A/G
			18	0	0
ACSF3	Acyl-CoA synthetase family member 3	174	12	11	1	G/A
			16	2	0
		384	18	6	0	T/G
			18	0	0
		457	24	0	0	G/T
			13	3	2
		632	19	5	0	T/C
			18	0	0
		634	24	0	0	G/A
			14	2	2
		685	0	3	21	C/T
			2	10	6
		829	15	8	1	G/A
			16	2	0
		904	14	9	1	A/G
			16	2	0
		925	4	7	13	T/C
			4	10	4
		1241	18	6	0	T/C
			18	0	0
PK	Pyruvate kinase	843	23	1	0	T/C
			9	9	0
		855	13	11	0	C/T
			14	4	0
		1295	0	8	16	A/G
			4	11	3
		1311	16	8	0	C/A
			4	11	3
		1353	6	9	8	T/G
			7	8	3
		1374	2	11	11	C/T
			7	9	2
		1375	5	14	5	C/T
			10	8	0
		1377	11	12	1	G/A
			10	7	1
		1401	3	16	5	G/A
			13	5	0
HSP70-02823	HSP70-02823	163	13	9	2	A/G
			18	0	0
		1225	11	11	2	G/A
			18	0	0
		1368	8	12	4	C/T
			13	4	1
VATPA	V-type proton ATPase catalytic subunit A	185	23	1	0	T/G
			11	6	1
		219	17	6	1	G/A
			7	9	2
		951	7	12	5	A/C
			13	4	1
		1071	6	14	4	T/C
			9	7	2
		1122	6	14	4	C/T
			10	6	2
		1242	9	12	3	T/C
			10	6	2
		1266	13	10	1	C/T
			17	1	0
		1281	8	12	4	T/C
			9	8	1
		1374	14	9	1	C/T
			18	0	0
		1479	14	10	0	G/A
			17	1	0
		1524	8	12	4	A/G
			12	5	1
		1632	17	7	0	C/T
			17	1	0
		1639	13	10	1	C/T
			18	0	0
		1911	2	10	12	T/C
			1	4	13
		1929	6	12	6	C/T
			2	5	11
		2019	4	13	7	T/C
			2	7	9
NADHD	NADH dehydrogenase	211	24	0	0	G/T
			16	2	0
ATPα	ATP synthase α	523	24	0	0	A/G
			16	1	1
		640	22	2	0	G/A
			18	0	0
HXK2	Hexokinase type 2	220	24	0	0	C/T
			14	4	0
		225	16	6	2	G/A
			18	0	0
		321	1	8	15	A/G
			0	2	16
		372	22	1	1	G/T
			11	7	0
		660	13	9	2	C/T
			4	7	7
		960	12	11	1	A/G
			17	1	0
		981	17	7	0	G/A
			8	10	0
		1113	19	5	0	G/A
			17	1	0
		1134	15	7	2	T/C
			9	8	1
		1161	8	16	0	T/C
			17	1	0
		1179	0	4	20	T/C
			2	8	8
		1180	8	15	1	G/A
			17	1	0
		1296	18	4	2	C/A
			2	9	7
		1368	13	10	1	A/G
			12	4	2
		1578	10	11	3	C/T
			3	10	5
		1674	16	8	0	G/A
			8	5	5
		1696	6	16	2	T/C
			7	5	6
		1713	16	8	0	G/T
			8	4	6
		1782	3	16	5	T/G
			5	9	4
		1842	0	3	21	G/A
			3	8	7
		1900	15	7	2	G/A
			17	1	0
		1978	0	3	21	G/T
			2	9	7
		2080	0	3	21	C/A
			2	9	7
		2217	9	13	2	A/C
			12	5	1
		2256	8	14	2	G/T
			11	7	0
AKR1BA	Aldo-keto reductase family 1 member B10	268	2	11	11	G/A
			4	9	5
		318	10	11	3	C/T
			18	0	0
		660	23	1	0	G/A
			12	6	0
		710	24	0	0	A/G
			14	4	0
		712	24	0	0	G/A
			14	4	0
		1518	16	8	0	T/C
			15	3	0
		1554	12	12	0	G/A
			14	4	0
		1593	9	13	2	A/G
			9	7	2
PAR14	Poly [ADP-ribose] polymerase 14	391	15	8	1	T/C
			9	9	0
		395	15	8	1	C/A
			9	9	0
		414	15	8	1	A/G
			7	11	0
		556	3	15	6	T/C
			5	9	4
		612	2	16	6	G/A
			5	9	4
		614	2	16	6	T/C
			5	9	4
		630	16	8	0	C/T
			9	9	0
		631	2	16	6	A/G
			5	9	4
		723	12	11	1	C/T
			14	4	0
		732	13	10	1	C/T
			14	4	0
		3531	0	6	18	G/A
			2	12	4
		3550	23	1	0	T/C
			9	9	0
		3553	23	1	0	T/C
			12	6	0
		3685	20	3	1	C/T
			9	9	0
		3698	23	1	0	C/T
			11	7	0
		3702	23	1	0	G/A
			11	7	0
		3720	0	13	11	C/T
			1	11	6
		3741	2	11	11	C/T
			4	13	1
		3742	2	11	11	T/C
			4	13	1
		3765	2	11	11	G/T
			5	12	1
		3798	2	12	10	A/G
			5	12	1
		3805	5	9	10	G/A
			7	10	1
		3848	23	1	0	C/A
			11	7	0
		3852	20	4	0	G/A
			7	11	0
		3864	23	1	0	A/G
			11	7	0
		3904	1	12	11	T/C
			3	10	5
		3915	20	4	0	G/T
			7	11	0
		3948	0	13	11	T/C
			1	11	6
		4080	24	0	0	C/T
			12	6	0
SIRT5	NAD-dependent protein deacylase sirtuin-5	219	4	10	10	C/T
			10	7	1
		453	18	6	0	G/A
			18	0	0
PEPCK	Phosphoenolpyruvate carboxykinase [GTP]	180	24	0	0	C/T
			13	4	0
		222	20	4	0	C/T
			5	9	4
		237	6	16	2	T/C
			14	4	0
		264	11	12	1	T/C
			17	0	0
		292	17	6	1	C/T
			17	0	0
		327	18	5	1	C/T
			18	0	0
		363	7	12	5	C/T
			15	3	0
		432	11	12	1	G/T
			17	0	0
HXK2	Hexokinase type 2	526	24	0	0	C/T
			7	10	1
		637	10	10	4	A/G
			4	5	9
		679	10	12	2	C/T
			14	4	0
		757	3	10	11	G/A
			7	11	0
		766	3	10	11	C/T
			7	11	0
		775	3	10	11	G/A
			7	11	0
		802	2	8	14	A/G
			2	13	3
IDHα	isocitrate dehydrogenase [NAD] subunit alpha	630	17	7	0	C/T
			10	8	0
		816	8	12	4	C/T
			6	8	4
HSP70-02594	HSP70-02594	298	11	11	2	C/T
			3	12	3
		334	10	13	1	G/A
			2	14	2
		361	16	8	0	A/G
			8	10	0
		403	1	12	11	A/G
			2	12	4
		592	2	2	20	A/G
			0	7	11
		616	6	15	3	G/A
			11	7	0
		740	9	13	2	G/A
			3	13	2
		802	8	14	2	A/G
			1	12	5
		894	19	5	0	G/A
			10	8	0
		1003	10	13	1	T/C
			5	12	1
		1081	1	3	20	G/T
			0	6	12
		1150	1	13	10	A/G
			0	4	14
		1195	14	10	0	A/G
			3	15	0
		1258	22	2	0	G/A
			10	8	0
		1342	10	13	1	C/T
			15	3	0
PFKA	ATP-dependent 6-phosphofructokinase	363	13	6	5	C/T
			17	1	0
		459	3	9	12	G/T
			16	2	0
		519	16	8	0	C/T
			17	1	0
		609	5	7	12	T/C
			16	2	0
		651	4	8	12	T/C
			18	0	0
		712	24	0	0	T/C
			13	4	1
		837	10	13	1	G/A
			15	3	0
		846	24	0	0	C/T
			13	5	0
		1013	3	21	0	G/A
			14	4	0
		1548	6	12	6	C/T
			8	7	3
		1962	10	11	3	A/G
			4	6	8
		1974	11	11	2	T/C
			3	9	6
BAG4	BAG family molecular chaperone regulator 4	235	7	13	4	C/T
			18	0	0
		373	8	13	3	C/T
			18	0	0
		381	2	16	6	C/T
			13	3	2
		493	3	18	3	G/A
			15	2	1
		655	12	11	1	A/G
			7	6	5
		946	0	2	22	T/G
			1	6	11
SIP1	Stress-induced protein 1	124	6	14	4	T/C
			0	6	12
		133	13	10	1	A/G
			13	5	0
		259	12	11	1	C/T
			1	11	6
		361	18	6	0	G/A
			18	0	0
		586	6	15	3	G/A
			10	7	1
		599	12	11	1	A/G
			15	2	1
G3PD	Glyceraldehyde-3-phosphate dehydrogenase	102	1	4	19	C/T
			3	9	6
		105	1	4	19	C/T
			13	5	0
		300	1	4	19	T/C
			12	6	0
		303	6	10	8	T/C
			17	1	0
		404	1	5	18	C/A
			17	1	0
		487	16	6	2	C/A
			18	0	0
		492	16	6	2	G/A
			18	0	0
		534	18	6	0	G/A
			18	0	0
		639	1	8	15	A/G
			13	5	0
		642	19	4	1	T/C
			18	0	0
		654	22	2	0	C/T
			6	8	4
		669	18	5	1	C/T
			9	8	1
		744	14	5	5	T/C
			3	12	3
		894	1	2	21	A/C
			14	4	0
		924	0	6	18	T/C
			2	13	3
		991	1	3	20	G/A
			14	4	0
DHSO	Sorbitol dehydrogenase	538	15	9	0	C/T
			13	5	0
		550	9	12	3	T/C
			9	8	1
		790	9	13	2	C/T
			13	5	0
		856	0	12	12	T/C
			1	7	10
		889	9	13	2	G/A
			13	5	0
SOD	Superoxide dismutase [Mn]	25	0	1	23	G/A
			4	5	9
		26	0	1	23	T/G
			5	7	6
		132	0	1	23	T/G
			5	6	7
		202	8	12	4	T/C
			10	6	2
		250	0	0	24	G/A
			0	4	14
		271	3	8	13	C/T
			14	4	0
HIF1N	Hypoxia-inducible factor 1-alpha inhibitor	456	17	7	0	G/A
			18	0	0
		684	12	12	0	T/C
			12	6	0
		729	17	7	0	C/T
			18	0	0
		840	16	7	1	C/T
			18	0	0
numbers with gray background denote frequency in C. gigas angulata, while numbers with white background denote frequency in C. gigas gigas.
