# Supplementary material for: Temperature, energy metabolism, and adaptive divergence in two oyster subspecies
Source: Ecol Evol. 2017 Jun 30;7(16):6151–62. doi: 10.1002/ece3.3085 (PMC5574764; doi:10.1002/ece3.3085)
Supplement: Supplementary file 8 [file ECE3-7-6151-s008.xlsx]

## Sheet: Sheet1
Abbreviation	Annotation	Position	Tm	SNP	Size	NCa	NCg	Primer sequence (5'-3')
ATPα	ATP synthase α	523	TD*	A/G	53	93	95	F: ATGCTGGTGTCAAAGGTC
								R: CTGTGTGATTCTGGAGGGA
NADHD	NADH dehydrogenase	211	TD*	G/T	58	95	95	F: TTGCCAAGAACAAACAT
								R: CCCTTCACAACCAATAGAT
HSP70-02823	HSP70-02823	1368	TD*	C/T	80	95	96	F: GCAGGTGAGTTTGCCA
								R: CCACAGAAAGCTGGAGG
SIRT5	NAD-dependent protein deacylase sirtuin-5	219	TD*	C/T	54	65	85	F: CCGGTTCAAAGAATGTT
								R: CGCACCTCGTCTTAAAA
SOD	Superoxide dismutase [Mn]	132	53	T/G	71	78	90	F: GCTCCATCACAGCAAACA
								R: CCTCTGCCAGTTTCTCCTC
HSP70-02594	HSP70-02594	894	53	G/A	56	86	91	F: CGCTGTTTGAGGGAATGGACTT
								R: TTCTTCAAATCTAGCTCGTGT
IDHα	Isocitrate dehydrogenase [NAD] subunit alpha	630	53	C/T	48	95	91	F: TGGAGAATTTCTTTTCAGATGGT
								R: AACATCAAACTGAGTCGGGTC
		816	53	C/T	51	82	90	F: AGACATTGCGGGGGAGG
								R: GCACTGAGCAGCAGGGC
HXK2	Hexokinase type 2	981	53	G/A	50	83	92	F: GTGCGTTTAGTTCTGGTGA
								R: CCTTTGAACAGACACCCTT
		1296	53	C/A	55	84	65	F: TGCCTTTGATGGATCTGTG
								R: AGCAATGTGGATGCGAAA
G3PD	Glyceraldehyde-3- phosphate dehydrogenase	924	53	T/C	68	92	87	F: TTGAATGACAATTTTGTGAAG
								R: ACCACTCGGAAGCTGTATC
TD*: temperature decrease from 50°C to 45°C at a thermal transition rate of 0.5°C/cycle (10 cycles), following 35 cycles at 45°C; NCg: number of successfully genotyped oysters of Crassostrea gigas gigas; NCa: number of successfully genotyped oysters of C. gigas angulata.
